# Supplementary material for: In Vitro and In Situ Characterization of the Intestinal Absorption of Capilliposide B and Capilliposide C from Lysimachia capillipes Hemsl
Source: Molecules. 2019 Mar 28;24(7):1227. doi: 10.3390/molecules24071227 (PMC6479817; doi:10.3390/molecules24071227)
Supplement: Supplementary file 1 [file molecules-24-01227-s001.zip]

Archive with 4 entries (3 files):
- Supplementary/
- Supplementary/Figure S legend.docx
- Supplementary/Figure S1.jpg
- Supplementary/Figure S2.jpg
